# Supplementary material for: Targeted metabolomics investigation of metabolic markers of Mycobacterium tuberculosis in the cerebrospinal fluid of paediatric patients with tuberculous meningitis
Source: PLoS One. 2024 Dec 17;19(12):e0314854. doi: 10.1371/journal.pone.0314854 (PMC11651539; doi:10.1371/journal.pone.0314854)
Supplement: S1 Data — (XLSX) [file pone.0314854.s001.xlsx]

## Sheet: Normalised Data
Sample #	Group	D-Arabinose	Palmitic acid	Nonanoic acid	Propanoic acid	Undec-10-ynoic acid	D-Mannose
1	Control	0.0874325					0.0824179
2	Control	0.0563036					5.94846
3	Control	0.0381967					0.0387065
4	Control	0.0610731					1.96496
5	Control	0.0479744			0.0482136		4.88629
6	Control	0.0321605			0.0283419		3.77715
7	Control	0.0651882			0.0416555		0.244333
8	Control	0.136079	0.0105989			0.0259723	0.974346
9	Control	0.13574		0.018705			0.115533
10	Control	0.0669303			0.0566286		0.12708
11	Control	0.305845		0.00462148			0.500665
12	Control	0.0808538	0.0071492		0.157311	0.0229372	2.08057
13	Control	0.0520568			0.0879479		0.0263073
14	Control	0.0253874	0.00162468		0.0202252		3.11048
15	Control	0.0945826					0.619351
16	Control	0.222554					0.733446
17	Control	0.200778			0.063481		0.0160064
18	Control	0.0537718					0.0351192
19	Control	0.104302		0.00525292	0.272151		0.0955275
20	Control	0.0513168			0.0549649		0.947733
21	Control	0.0795076					0.0137681
22	Control	0.24066		0.00544659	0.123793		0.0266471
23	Control	0.0626453					0.0724592
24	Control	0.0432467					3.30188
25	Control	0.0805545	0.00426991		0.0581737	0.00934461	1.23041
26	Control	0.0339128	0.00268613				0.0437837
27	Definite TBM	0.022172	0.00254921		0.143706	0.00827695	0.10865
28	Definite TBM	0.0245921	0.00221964		0.164853		0
29	Definite TBM	0.0152522			0.0519793		0.0133752
30	Definite TBM	0.0608946		0.00695764	0.0462758		0.00943491
31	Definite TBM	0.0471099		0.0162755	0.0309968		0.00577523
32	Definite TBM	0.130944		0.0374858	0.0846447		0.0145927
33	Definite TBM	0.0572119			0.0286092		0.00742045
34	Definite TBM	0.0805762		0.0234384	0.185323		0.00784842
35	Definite TBM	0.0287292			0.210442		0.0184415
36	Definite TBM	0.0149067			0.121773		0.00823646
37	Definite TBM	0.0102581			0.0795439		0.991343
38	Definite TBM	0.0132437			0.147768		0.0395586
39	Definite TBM	0.031758			0.0825815		0.027908
40	Definite TBM	0.0501363		0.00540838	0.241265		0.189162
41	Definite TBM	0.0512196			0.201295		0.0401096
42	Definite TBM	0.108639		0.0297419	0.232249		0.0377827
43	Definite TBM	0.0647913		0.011414	0.0614378		0.0253335
44	Definite TBM	0.00884383			0.120089		0.00805872
45	Definite TBM	0.0409054		0.0267731	0.0218472		0.00766454
46	Definite TBM	0.112217		0.0161336	0.437261		0.0173759
47	Definite TBM	0.135051		0.0265022	0.0644826		0.0263163
